# Supplementary material for: gmxapi: A GROMACS-native Python interface for molecular dynamics with ensemble and plugin support
Source: PLoS Comput Biol. 2022 Feb 14;18(2):e1009835. doi: 10.1371/journal.pcbi.1009835 (PMC8880871; doi:10.1371/journal.pcbi.1009835)
Supplement: S1 Software Archive — (TGZ) [file pcbi.1009835.s002.tgz]

Archive with 10 entries (9 files):
- ._2022-software
- 2022-software
- 2022-software/gmxapi-0.3.0b3.tar.gz
- 2022-software/run-brer-master.tar.gz
- 2022-software/._.DS_Store
- 2022-software/.DS_Store
- 2022-software/brer-plugin-master.tar.gz
- 2022-software/gromacs-v2022-beta2.tar.bz2
- 2022-software/._README.txt
- 2022-software/README.txt
