# Supplementary material for: gmxapi: A GROMACS-native Python interface for molecular dynamics with ensemble and plugin support
Source: PLoS Comput Biol. 2022 Feb 14;18(2):e1009835. doi: 10.1371/journal.pcbi.1009835 (PMC8880871; doi:10.1371/journal.pcbi.1009835)
Supplement: S1 Software Archive — (TGZ) [file pcbi.1009835.s002.tgz › 2022-software/README.txt]

# gmxapi 0.3 software archive


* GROMACS 2022: https://gitlab.com/gromacs/gromacs/-/archive/v2022-beta2/gromacs-v2022-beta2.tar.bz2
* gmxapi 0.3: gmxapi-0.3.0b3.tar.gz
* Run_brer 2.0 (master branch) https://github.com/kassonlab/run_brer/ or https://github.com/kassonlab/run_brer/archive/master.tar.gz
* Brer-plugin current master https://github.com/kassonlab/brer_plugin or https://github.com/kassonlab/brer_plugin/archive/master.tar.gz

# Pre-requisites

You will need a compiler tool chain and CMake. Recent Linux distributions should provide suitable software through the native packaging tools. On MacOS, refer to https://brew.sh

# Installation

0. Create and activate a Python virtual environment.
1. Build and install GROMACS 2022.
2. Build and install gmxapi Python package.
3. Build and install BRER plugin.
4. Build and install run_brer Python package.

## Python venv

You may need additional components for your Python installation to have the `venv` package and to have access to the Python library headers. For example, on recent releases of Ubuntu, you would want to `apt-get install` packages `python3`, `python3-dev`, and `python3-venv`.

Create a Python 3 virtual environment (version 3.7 or higher) with up-to-date `pip`, `setuptools`, and `wheel` packages. The rest of the documentation will assume the environment is installed and activated.

For example, to create a virtual environment named `gmxapi-py37` in your home directory:

    python3.7 -m venv $HOME/gmxapi-py37
    # Activate the venv
    . $HOME/gmxapi-py37/bin/activate
    python -m pip install --upgrade pip setuptools wheel

You can use Conda or whatever virtual environment packager you prefer.

For complete functionality, you will need a way to execute MPI tasks, and you will need the `mpi4py` Python package. Confirm that you have `mpiexec` and `mpicc` (or another MPI compiler wrapper). For a non-default compiler wrapper or install location, you can provide the MPICC environment variable when installing mpi4py.

Example:

    MPICC=`which mpicc` pip install mpi4py

See https://mpi4py.readthedocs.io/en/stable/ for more.

## Install GROMACS 2022

The examples are tested with a "thread-MPI" build of GROMACS.

To install in `install/gromacs` in your home directory:

    tar zxvf gromacs-v2022-beta2.tar.bz2
    cd gromacs-master
    mkdir build
    cd build
    cmake .. -DGMX_THREAD_MPI=ON -DCMAKE_INSTALL_PREFIX=$HOME/install/gromacs
    cmake --build . --target install
    cd ..
    cd ..

For more guidance, see https://manual.gromacs.org/current/install-guide/index.html

Activate the new GROMACS installation:

    . $HOME/install/gromacs/bin/GMXRC

Check:

    gmx --version

## Install gmxapi Python package

    pip install gmxapi-0.3.0b3.tar.gz
    # Check
    python -c 'import gmxapi'

## Install BRER plugin

Note that we set `gmxapi_DIR` to the GROMACS installation path (above).

    tar zxvf brer-plugin-master.tar.gz
    cd brer_plugin-master
    mkdir build
    cd build
    gmxapi_DIR=$HOME/install/gromacs cmake ..
    cmake --build . --target install
    cd ..
    cd ..
    # Check
    python -c 'import brer'

## Install run_brer

    pip install ./run-brer-master.tar.gz
    # Check
    python -c 'import run_brer'
